# Supplementary material for: Questionnaire survey of detrimental fur animal epidemic necrotic pyoderma in Finland
Source: Acta Vet Scand. 2017 Aug 3;59:54. doi: 10.1186/s13028-017-0322-z (PMC5543541; doi:10.1186/s13028-017-0322-z)
Supplement: Supplementary file 1 — Additional file 1. Frequencies of all variables included in the study in groups of all farms/mink farms (solely mink)/fox farms (solely foxes)/Finnraccoon farms (solely Finnraccoon)/mixed farms, all farms/mink farms (solely mink)/fox farms (solely foxes)/Finnraccoon farms (solely Finnraccoon)/mixed farms with FENP and all farms/mink farms (solely mink)/fox farms (solely foxes)/Finnraccoon farms (solely Finnraccoon)/mixed farms with no FENP. [file 13028_2017_322_MOESM1_ESM.xlsx]

## Sheet: All farms
Additional file 2 Frequences of all variables included in the study in groups of all farms, all farms with FENP and all farms with no FENP
Data with two categories (Yes vs no)
	All farms								Farms with diseased animals								Farms without diseased animals
	Yes		No		Missing		All		Yes		No		Missing		All		Yes		No		Missing		All
Name	n	%	No	%	n	%	n	%	n	%	No	%	n	%	n	%	n	%	No	%	n	%	n	%
Fence around shelter buildings for mink*)	60	0.54	47	0.42	4	0.04	111	1	38	0.62	19	0.31	4	0.07	61	1	21	0.43	28	0.57	0	0	49	1
Access of birds to the shelter buildings for mink*)	35	0.32	73	0.66	3	0.03	111	1	25	0.41	34	0.56	2	0.03	61	1	10	0.2	38	0.78	1	0.02	49	1
Access of wildlife to the shelter buildings for mink *)	15	0.14	86	0.77	10	0.09	111	1	13	0.21	42	0.69	6	0.1	61	1	2	0.04	43	0.88	4	0.08	49	1
Fence around shelter buildings for foxes**)	111	0.6	61	0.33	13	0.07	185	1	51	0.69	20	0.27	3	0.04	74	1	58	0.54	41	0.38	8	0.07	107	1
Access of birds to the fox farm**)	124	0.67	45	0.24	16	0.09	185	1	52	0.7	17	0.23	5	0.07	74	1	70	0.65	28	0.26	9	0.08	107	1
Access of wildlife to the fox farm**)	41	0.22	119	0.64	25	0.14	185	1	22	0.3	44	0.59	8	0.11	74	1	18	0.17	75	0.7	14	0.13	107	1
Fence around shelter buildings for Finnraccoons***)	24	0.86	4	0.14	0	0	28	1	14	1	0	0	0	0	14	1	10	0.71	4	0.29	0	0	14	1
Access of birds to the Finnraccoon farm***)	19	0.68	8	0.29	1	0.04	28	1	10	0.71	4	0.29	0	0	14	1	9	0.64	4	0.29	1	0.07	14	1
Access of wildlifes to the Finnraccoon farm***)	5	0.18	22	0.79	1	0.04	28	1	4	0.29	10	0.71	0	0	14	1	1	0.07	12	0.86	1	0.07	14	1
Carcasses stored in a freezer	191	0.83	31	0.13	9	0.04	231	1	77	0.84	12	0.13	3	0.03	92	1	112	0.84	18	0.13	4	0.03	134	1
Carcasses stored in a cold room	5	0.02	217	0.94	9	0.04	231	1	2	0.02	87	0.95	3	0.03	92	1	3	0.02	127	0.95	4	0.03	134	1
Carcases stored in a cooled container	3	0.01	219	0.95	9	0.04	231	1	2	0.02	87	0.95	3	0.03	92	1	1	0.01	129	0.96	4	0.03	134	1
Carcasses stored in an uncooled container	1	0	221	0.96	9	0.04	231	1	0	0	89	0.97	3	0.03	92	1	1	0.01	129	0.96	4	0.03	134	1
Carcasses are burned	17	0.07	205	0.89	9	0.04	231	1	9	0.1	80	0.87	3	0.03	92	1	7	0.05	123	0.92	4	0.03	134	1
Carcasses are buried	10	0.04	212	0.92	9	0.04	231	1	5	0.05	84	0.91	3	0.03	92	1	5	0.04	125	0.93	4	0.03	134	1
Storage of the carcasses varies	5	0.02	216	0.94	10	0.04	231	1	1	0.01	88	0.96	3	0.03	92	1	4	0.03	125	0.93	5	0.04	134	1
Sawdust as bedding material (mink)*)	62	0.56	45	0.41	4	0.04	111	1	34	0.56	23	0.38	4	0.07	61	1	28	0.57	21	0.43	0	0	49	1
Straw as bedding material (mink)*)	92	0.83	15	0.14	4	0.04	111	1	51	0.84	6	0.1	4	0.07	61	1	40	0.82	9	0.18	0	0	49	1
Turf as a bedding material (mink)*)	3	0.03	104	0.94	4	0.04	111	1	1	0.02	56	0.92	4	0.07	61	1	1	0.02	48	0.98	0	0	49	1
Hay as a bedding material (mink)*)	27	0.24	80	0.72	4	0.04	111	1	9	0.15	48	0.79	4	0.07	61	1	18	0.37	31	0.63	0	0	49	1
Shavings as a bedding material (mink)*)	22	0.2	85	0.77	4	0.04	111	1	13	0.21	44	0.72	4	0.07	61	1	8	0.16	41	0.84	0	0	49	1
Other bedding material (mink)*)	10	0.09	97	0.87	4	0.04	111	1	5	0.08	52	0.85	4	0.07	61	1	5	0.1	44	0.9	0	0	49	1
Feed, on-farm formulated	9	0.04	214	0.93	8	0.03	231	1	3	0.03	86	0.93	3	0.03	92	1	6	0.04	124	0.93	4	0.03	134	1
Feed, commercial	216	0.94	7	0.03	8	0.03	231	1	87	0.95	2	0.02	3	0.03	92	1	125	0.93	5	0.04	4	0.03	134	1
Transfer of uneaten feed to the next animal	69	0.3	150	0.65	12	0.05	231	1	33	0.36	56	0.61	3	0.03	92	1	35	0.26	91	0.68	8	0.06	134	1
Water, own well	26	0.11	197	0.85	8	0.03	231	1	8	0.09	81	0.88	3	0.03	92	1	17	0.13	113	0.84	4	0.03	134	1
Cup drinking system	80	0.35	144	0.62	7	0.03	231	1	22	0.24	68	0.74	2	0.02	92	1	58	0.43	72	0.54	4	0.03	134	1
Nipple drinking sytem	135	0.58	89	0.39	7	0.03	231	1	67	0.73	23	0.25	2	0.02	92	1	66	0.49	64	0.48	4	0.03	134	1
Nipple and cup drinking system	42	0.18	182	0.79	7	0.03	231	1	15	0.16	75	0.82	2	0.02	92	1	25	0.19	105	0.78	4	0.03	134	1
Own compost	134	0.58	67	0.29	30	0.13	231	1	48	0.52	32	0.35	12	0.13	92	1	83	0.62	35	0.26	16	0.12	134	1
Farmer visits other farms	23	0.1	176	0.76	32	0.14	231	1	8	0.09	75	0.82	9	0.1	92	1	15	0.11	99	0.74	20	0.15	134	1
Stand-in worker of the farm visits other farms	10	0.04	30	0.13	191	0.83	231	1	5	0.05	15	0.16	72	0.78	92	1	5	0.04	15	0.11	114	0.85	134	1
Someone else from the farm visits other farms	2	0.01	6	0.03	223	0.97	231	1	1	0.01	4	0.04	87	0.95	92	1	1	0.01	2	0.01	131	0.98	134	1
Veterinarian visits the farm	135	0.58	96	0.42	0	0	231	1	60	0.65	32	0.35	0	0	92	1	74	0.55	60	0.45	0	0	134	1
Adviser visits the farm	95	0.41	136	0.59	0	0	231	1	47	0.51	45	0.49	0	0	92	1	47	0.35	87	0.65	0	0	134	1
Serviceman visits the farm	57	0.25	174	0.75	0	0	231	1	27	0.29	65	0.71	0	0	92	1	29	0.22	105	0.78	0	0	134	1
Other farmer visits the farm	116	0.5	115	0.5	0	0	231	1	51	0.55	41	0.45	0	0	92	1	64	0.48	70	0.52	0	0	134	1
Driver of a feedlorry visits the farm	134	0.58	97	0.42	0	0	231	1	54	0.59	38	0.41	0	0	92	1	78	0.58	56	0.42	0	0	134	1
Visitor visits the farm	76	0.33	155	0.67	0	0	231	1	35	0.38	57	0.62	0	0	92	1	40	0.3	94	0.7	0	0	134	1
Someone else visits the farm	13	0.06	218	0.94	0	0	231	1	6	0.07	86	0.93	0	0	92	1	7	0.05	127	0.95	0	0	134	1
Vehicle transferring the animals enters the farm	54	0.23	177	0.77	0	0	231	1	24	0.26	68	0.74	0	0	92	1	29	0.22	105	0.78	0	0	134	1
Own vehicle for transferring animals	49	0.21	181	0.78	1	0	231	1	18	0.2	74	0.8	0	0	92	1	31	0.23	102	0.76	1	0.01	134	1
Feedlorry visits the farm	195	0.84	36	0.16	0	0	231	1	76	0.83	16	0.17	0	0	92	1	116	0.87	18	0.13	0	0	134	1
The farm has own feedlorry	7	0.03	224	0.97	0	0	231	1	2	0.02	90	0.98	0	0	92	1	5	0.04	129	0.96	0	0	134	1
Vehicle collecting carcasses visits the farm	155	0.67	76	0.33	0	0	231	1	67	0.73	25	0.27	0	0	92	1	86	0.64	48	0.36	0	0	134	1
Own vehicle for collecting carcasses	5	0.02	225	0.97	1	0	231	1	1	0.01	90	0.98	1	0.01	92	1	4	0.03	130	0.97	0	0	134	1
Vehicle collecting manure visits the farm	125	0.54	106	0.46	0	0	231	1	53	0.58	39	0.42	0	0	92	1	70	0.52	64	0.48	0	0	134	1
Own vehicle for collecting manure	60	0.26	169	0.73	2	0.01	231	1	28	0.3	64	0.7	0	0	92	1	30	0.22	102	0.76	2	0.01	134	1
Other vehicle visits the farm	21	0.09	210	0.91	0	0	231	1	9	0.1	83	0.9	0	0	92	1	12	0.09	122	0.91	0	0	134	1
Other own vehicle	2	0.01	229	0.99	0	0	231	1	1	0.01	91	0.99	0	0	92	1	1	0.01	133	0.99	0	0	134	1
Animals are purchased to the farm	206	0.89	19	0.08	6	0.03	231	1	86	0.93	2	0.02	4	0.04	92	1	118	0.88	15	0.11	1	0.01	134	1
Mink are purchased to the farm 2009-2011*)	91	0.82	13	0.12	7	0.06	111	1	52	0.85	4	0.07	5	0.08	61	1	39	0.8	8	0.16	2	0.04	49	1
Foxes are purchased to the farm 2009-2011**)	152	0.82	21	0.11	12	0.06	185	1	61	0.82	5	0.07	8	0.11	74	1	89	0.83	15	0.14	3	0.03	107	1
Animals are imported to the farm 2009-2011	56	0.24	154	0.67	21	0.09	231	1	32	0.35	56	0.61	4	0.04	92	1	24	0.18	96	0.72	14	0.1	134	1
Imported from Denmark	20	0.09	190	0.82	21	0.09	231	1	17	0.18	71	0.77	4	0.04	92	1	3	0.02	117	0.87	14	0.1	134	1
Imported from Norway	19	0.08	191	0.83	21	0.09	231	1	4	0.04	84	0.91	4	0.04	92	1	15	0.11	105	0.78	14	0.1	134	1
Imported from Poland	12	0.05	198	0.86	21	0.09	231	1	10	0.11	78	0.85	4	0.04	92	1	2	0.01	118	0.88	14	0.1	134	1
Imported from the USA	3	0.01	207	0.9	21	0.09	231	1	2	0.02	86	0.93	4	0.04	92	1	1	0.01	119	0.89	14	0.1	134	1
Imported from multiple countries	3	0.01	207	0.9	21	0.09	231	1	2	0.02	86	0.93	4	0.04	92	1	1	0.01	119	0.89	14	0.1	134	1
Imported animals are in quarantine	29	0.13	163	0.71	39	0.17	231	1	15	0.16	67	0.73	10	0.11	92	1	14	0.1	93	0.69	27	0.2	134	1
Mink are kept in the quarantine*)	16	0.14	70	0.63	25	0.23	111	1	11	0.18	37	0.61	13	0.21	61	1	5	0.1	33	0.67	11	0.22	49	1
Foxes are kept in the quarantine**)	11	0.06	133	0.72	41	0.22	185	1	3	0.04	58	0.78	13	0.18	74	1	8	0.07	72	0.67	27	0.25	107	1
Anorexia, mink*)	11	0.1	100	0.9	0	0	111	1	9	0.15	52	0.85	0	0	61	1	2	0.04	47	0.96	0	0	49	1
Pre-weaning diarrhea, mink*)	47	0.42	64	0.58	0	0	111	1	31	0.51	30	0.49	0	0	61	1	15	0.31	34	0.69	0	0	49	1
Urolithiasis, mink*)	28	0.25	83	0.75	0	0	111	1	15	0.25	46	0.75	0	0	61	1	13	0.27	36	0.73	0	0	49	1
Plasmacytosis, mink*)	36	0.32	75	0.68	0	0	111	1	13	0.21	48	0.79	0	0	61	1	23	0.47	26	0.53	0	0	49	1
Cystitis, foxes**)	94	0.51	91	0.49	0	0	185	1	32	0.43	42	0.57	0	0	74	1	60	0.56	47	0.44	0	0	107	1
Conjunctivitis, foxes**)	108	0.58	77	0.42	0	0	185	1	47	0.64	27	0.36	0	0	74	1	59	0.55	48	0.45	0	0	107	1
Endometritis, foxes**)	43	0.23	142	0.77	0	0	185	1	15	0.2	59	0.8	0	0	74	1	28	0.26	79	0.74	0	0	107	1
Abortions, foxes**)	59	0.32	126	0.68	0	0	185	1	23	0.31	51	0.69	0	0	74	1	35	0.33	72	0.67	0	0	107	1
Double vaccine, mink*)	10	0.09	101	0.91	0	0	111	1	8	0.13	53	0.87	0	0	61	1	2	0.04	47	0.96	0	0	49	1
Triple vaccine, mink*)	101	0.91	10	0.09	0	0	111	1	54	0.89	7	0.11	0	0	61	1	46	0.94	3	0.06	0	0	49	1
Distemper vaccine, foxes**)	7	0.04	178	0.96	0	0	185	1	2	0.03	72	0.97	0	0	74	1	5	0.05	102	0.95	0	0	107	1
Parvovaccine, foxes**)	44	0.24	141	0.76	0	0	185	1	20	0.27	54	0.73	0	0	74	1	22	0.21	85	0.79	0	0	107	1
Parvovaccine, Finnraccoons***)	17	0.6071	11	0.3929	0	0	28	1	9	0.6429	5	0.3571	0	0	14	1	8	0.5714	6	0.4286	0	0	14	1
*) Farms with mink
**) Farms with foxes
***) Farms with Finnraccoons
Other data
Distance between farms	All farms								Farms with diseased animals								Farms without diseased animals
	<501m	%	>500m	%	Missing	%	All	%	<501m	%	>500m	%	Missing	%	All	%	<501m	%	>500m	%	Missing	%	All	%
	111	0.48	106	0.46	14	0.06	231	1	49	0.53	40	0.43	3	0.03	92	1	60	0.45	65	0.49	9	0.07	134	1
Age of the farmer	All farms								Farms with diseased animals								Farms without diseased animals
	<50	%	>49	%	Missing	%	All	%	<50	%	>49	%	Missing	%	All	%	<50	%	>49	%	Missing	%	All	%
	106	0.4589	119	0.5152	6	0.026	231	1	45	0.49	44	0.48	3	0.03	92	1	60	0.44	71	0.52	6	0.04	137	1
	All farms														Farms with diseased animals														Farms without diseased animals
			After disease		After pelting				If needed								After disease		After pelting				If needed								After disease		After pelting				If needed
	No	%		%		%	Regularly	%		%	Missing	%	All	%	No	%		%		%	Regularly	%		%	Missing	%	All	%	No	%		%		%	Regularly	%		%	Missing	%	All	%
Washing of the cages	49	0.21	45	0.19	11	0.05	69	0.3	20	0.09	37	0.16	231	1	18	0.2	26	0.28	4	0.04	23	0.25	8	0.09	13	0.14	92	1	30	0.22	18	0.13	7	0.05	44	0.32	12	0.09	26	0.19	137	1
Desinfection of the cages	95	0.41	69	0.3	7	0.03	17	0.07	2	0.01	41	0.18	231	1	29	0.32	39	0.42	3	0.03	6	0.07	0	0	15	0.16	92	1	64	0.47	29	0.21	4	0.03	11	0.08	2	0.01	27	0.2	137	1
Size of the farm	All farms								Farms with diseased animals								Farms without diseased animals
According to the most numerous fur animal species in the farm	Big	%	Small	%	Missing	%	All	%	Big	%	Small	%	Missing	%	All	%	Big	%	Small	%	Missing	%	All	%
	99	0.4286	101	0.4372	31	0.1342	231	1	49	0.5326	30	0.3261	13	0.1413	92	1	49	0.3657	68	0.5075	17	0.1269	134	1

## Sheet: Mink farms
Additional file 2 Frequences of all variables included in the study in mink farms (solely mink) in groups of all mink farms, all mink farms with FENP and all mink farms with no FENP.
Data with two categories (Yes vs no)
	All farms								Farms with diseased animals								Farms without diseased animals
	Yes		No		Missing		All		Yes		No		Missing		All		Yes		No		Missing		All
NAME	n	%	No	%	n	%	n	%	n	%	No	%	n	%	n	%	n	%	No	%	n	%	n	%
Fence around shelter buildings for mink	15	0.37	25	0.61	1	0.02	41	1	5	0.31	10	0.63	1	0.06	16	1	9	0.38	15	0.63	0	0	24	1
Access of birds to the shelter buildings for mink	6	0.15	35	0.85	0	0	41	1	2	0.13	14	0.88	0	0	16	1	4	0.17	20	0.83	0	0	24	1
Access of wildlife to the shelter buildings for mink	4	0.1	37	0.9	0	0	41	1	3	0.19	13	0.81	0	0	16	1	1	0.04	23	0.96	0	0	24	1
Carcasses stored in a freezer	36	0.88	4	0.1	1	0.02	41	1	15	0.94	1	0.06	0	0	16	1	20	0.83	3	0.13	1	0.04	24	1
Carcasses stored in a cold room	0	0	40	0.98	1	0.02	41	1	0	0	16	1	0	0	16	1	0	0	23	0.96	1	0.04	24	1
Carcases stored in a cooled container	0	0	40	0.98	1	0.02	41	1	0	0	16	1	0	0	16	1	0	0	23	0.96	1	0.04	24	1
Carcasses stored in an uncooled container	1	0.02	39	0.95	1	0.02	41	1	0	0	16	1	0	0	16	1	1	0.04	22	0.92	1	0.04	24	1
Carcasses are burned	3	0.07	37	0.9	1	0.02	41	1	1	0.06	15	0.94	0	0	16	1	2	0.08	21	0.88	1	0.04	24	1
Carcasses are buried	1	0.02	39	0.95	1	0.02	41	1	0	0	16	1	0	0	16	1	1	0.04	22	0.92	1	0.04	24	1
Storage of the carcasses varies	0	0	40	0.98	1	0.02	41	1	0	0	16	1	0	0	16	1	0	0	23	0.96	1	0.04	24	1
Sawdust as bedding material (mink)	24	0.59	17	0.41	0	0	41	1	11	0.69	5	0.31	0	0	16	1	13	0.54	11	0.46	0	0	24	1
Straw as bedding material (mink)	35	0.85	6	0.15	0	0	41	1	15	0.94	1	0.06	0	0	16	1	19	0.79	5	0.21	0	0	24	1
Turf as a bedding material (mink)	1	0.02	40	0.98	0	0	41	1	0	0	16	1	0	0	16	1	0	0	24	1	0	0	24	1
Hay as a bedding material (mink)	13	0.32	28	0.68	0	0	41	1	3	0.19	13	0.81	0	0	16	1	10	0.42	14	0.58	0	0	24	1
Shavings as a bedding material (mink)	6	0.15	35	0.85	0	0	41	1	2	0.13	14	0.88	0	0	16	1	3	0.13	21	0.88	0	0	24	1
Other bedding material (mink)	1	0.02	40	0.98	0	0	41	1	0	0	16	1	0	0	16	1	1	0.04	23	0.96	0	0	24	1
Feed, on-farm formulated	0	0	40	0.98	1	0.02	41	1	0	0	15	0.94	1	0.06	16	1	0	0	24	1	0	0	24	1
Feed, commercial	40	0.98	0	0	1	0.02	41	1	15	0.94	0	0	1	0.06	16	1	24	1	0	0	0	0	24	1
Transfer of uneaten feed to the next animal	20	0.49	19	0.46	2	0.05	41	1	11	0.69	5	0.31	0	0	16	1	8	0.33	14	0.58	2	0.08	24	1
Water, own well	4	0.1	36	0.88	1	0.02	41	1	1	0.06	14	0.88	1	0.06	16	1	2	0.08	22	0.92	0	0	24	1
Cup drinking system	7	0.17	33	0.8	1	0.02	41	1	2	0.13	14	0.88	0	0	16	1	5	0.21	18	0.75	1	0.04	24	1
Nipple drinking sytem	33	0.8	7	0.17	1	0.02	41	1	12	0.75	4	0.25	0	0	16	1	20	0.83	3	0.13	1	0.04	24	1
Nipple and cup drinking system	3	0.07	37	0.9	1	0.02	41	1	2	0.13	14	0.88	0	0	16	1	1	0.04	22	0.92	1	0.04	24	1
Own compost	27	0.66	11	0.27	3	0.07	41	1	9	0.56	4	0.25	3	0.19	16	1	17	0.71	7	0.29	0	0	24	1
Farmer visits other farms	1	0.02	35	0.85	5	0.12	41	1	0	0	15	0.94	1	0.06	16	1	1	0.04	19	0.79	4	0.17	24	1
Stand-in worker of the farm visits other farms	2	0.05	4	0.1	35	0.85	41	1	2	0.13	2	0.13	12	0.75	16	1	0	0	2	0.08	22	0.92	24	1
Someone else from the farm visits other farms	0	0	0	0	41	1	41	1	0	0	0	0	16	1	16	1	0	0	0	0	24	1	24	1
Veterinarian visits the farm	26	0.63	15	0.37	0	0	41	1	9	0.56	7	0.44	0	0	16	1	17	0.71	7	0.29	0	0	24	1
Adviser visits the farm	18	0.44	23	0.56	0	0	41	1	9	0.56	7	0.44	0	0	16	1	9	0.38	15	0.63	0	0	24	1
Serviceman visits the farm	9	0.22	32	0.78	0	0	41	1	3	0.19	13	0.81	0	0	16	1	6	0.25	18	0.75	0	0	24	1
Other farmer visits the farm	18	0.44	23	0.56	0	0	41	1	9	0.56	7	0.44	0	0	16	1	9	0.38	15	0.63	0	0	24	1
Driver of a feedlorry visits the farm	24	0.59	17	0.41	0	0	41	1	9	0.56	7	0.44	0	0	16	1	15	0.63	9	0.38	0	0	24	1
Visitor visits the farm	12	0.29	29	0.71	0	0	41	1	6	0.38	10	0.63	0	0	16	1	6	0.25	18	0.75	0	0	24	1
Someone else visits the farm	1	0.02	40	0.98	0	0	41	1	1	0.06	15	0.94	0	0	16	1	0	0	24	1	0	0	24	1
Vehicle transferring the animals enters the farm	13	0.32	28	0.68	0	0	41	1	6	0.38	10	0.63	0	0	16	1	7	0.29	17	0.71	0	0	24	1
Own vehicle for transferring animals	14	0.34	27	0.66	0	0	41	1	5	0.31	11	0.69	0	0	16	1	8	0.33	16	0.67	0	0	24	1
Feedlorry visits the farm	38	0.93	3	0.07	0	0	41	1	15	0.94	1	0.06	0	0	16	1	22	0.92	2	0.08	0	0	24	1
The farm has own feedlorry	1	0.02	40	0.98	0	0	41	1	0	0	16	1	0	0	16	1	1	0.04	23	0.96	0	0	24	1
Vehicle collecting carcasses visits the farm	25	0.61	16	0.39	0	0	41	1	11	0.69	5	0.31	0	0	16	1	14	0.58	10	0.42	0	0	24	1
Own vehicle for collecting carcasses	1	0.02	40	0.98	0	0	41	1	0	0	16	1	0	0	16	1	1	0.04	23	0.96	0	0	24	1
Vehicle collecting manure visits the farm	23	0.56	18	0.44	0	0	41	1	10	0.63	6	0.38	0	0	16	1	12	0.5	12	0.5	0	0	24	1
Own vehicle for collecting manure	14	0.34	27	0.66	0	0	41	1	5	0.31	11	0.69	0	0	16	1	8	0.33	16	0.67	0	0	24	1
Other vehicle visits the farm	2	0.05	39	0.95	0	0	41	1	2	0.13	14	0.88	0	0	16	1	0	0	24	1	0	0	24	1
Other own vehicle	0	0	41	1	0	0	41	1	0	0	16	1	0	0	16	1	0	0	24	1	0	0	24	1
Animals are purchased to the farm	35	0.85	5	0.12	1	0.02	41	1	15	0.94	0	0	1	0.06	16	1	20	0.83	4	0.17	0	0	24	1
Mink are purchased to the farm 2009-2011	35	0.85	5	0.12	1	0.02	41	1	15	0.94	0	0	1	0.06	16	1	20	0.83	4	0.17	0	0	24	1
Animals are imported to the farm 2009-2011	13	0.32	24	0.59	4	0.1	41	1	8	0.5	8	0.5	0	0	16	1	5	0.21	16	0.67	3	0.13	24	1
Imported from Denmark	6	0.15	31	0.76	4	0.1	41	1	4	0.25	12	0.75	0	0	16	1	2	0.08	19	0.79	3	0.13	24	1
Imported from Norway	0	0	37	0.9	4	0.1	41	1	0	0	16	1	0	0	16	1	0	0	21	0.88	3	0.13	24	1
Imported from Poland	6	0.15	31	0.76	4	0.1	41	1	5	0.31	11	0.69	0	0	16	1	1	0.04	20	0.83	3	0.13	24	1
Imported from the USA	0	0	37	0.9	4	0.1	41	1	0	0	16	1	0	0	16	1	0	0	21	0.88	3	0.13	24	1
Imported from multiple countries	0	0	37	0.9	4	0.1	41	1	0	0	16	1	0	0	16	1	0	0	21	0.88	3	0.13	24	1
Imported animals are in quarantine	4	0.1	29	0.71	8	0.2	41	1	2	0.13	11	0.69	3	0.19	16	1	2	0.08	18	0.75	4	0.17	24	1
Mink are kept in the quarantine	4	0.1	29	0.71	8	0.2	41	1	2	0.13	11	0.69	3	0.19	16	1	2	0.08	18	0.75	4	0.17	24	1
Anorexia, mink	3	0.07	38	0.93	0	0	41	1	1	0.06	15	0.94	0	0	16	1	2	0.08	22	0.92	0	0	24	1
Pre-weaning diarrhea, mink	21	0.51	20	0.49	0	0	41	1	10	0.63	6	0.38	0	0	16	1	10	0.42	14	0.58	0	0	24	1
Urolithiasis, mink	12	0.29	29	0.71	0	0	41	1	4	0.25	12	0.75	0	0	16	1	8	0.33	16	0.67	0	0	24	1
Plasmacytosis, mink	13	0.32	28	0.68	0	0	41	1	2	0.13	14	0.88	0	0	16	1	11	0.46	13	0.54	0	0	24	1
Double vaccine, mink	1	0.02	40	0.98	0	0	41	1	0	0	16	1	0	0	16	1	1	0.04	23	0.96	0	0	24	1
Triple vaccine, mink	39	0.95	2	0.05	0	0	41	1	16	1	0	0	0	0	16	1	22	0.92	2	0.08	0	0	24	1
Other data
Distance between the farms	All farms								Farms with diseased animals								Farms without diseased animals
	<501m	%	>500m	%	Missing	%	All	%	<501m	%	>500m	%	Missing	%	All	%	<501m	%	>500m	%	Missing	%	All	%
	21	0.51	19	0.46	1	0.02	41	1	6	0.38	9	0.56	1	0.06	16	1	14	0.58	10	0.42	0	0	24	1
Age of the farmer	All farms								Farms with diseased animals								Farms without diseased animals
	<50	%	>49	%	Missing	%	All	%	<50	%	>49	%	Missing	%	All	%	<50	%	>49	%	Missing	%	All	%
	21	0.51	20	0.49	0	0	41	1	9	0.56	7	0.44	0	0	16	1	12	0.5	12	0.5	0	0	24	1
	All farms														Farms with diseased animals														Farms without diseased animals
			After disease		After pelting				If needed								After disease		After pelting				If needed								After disease		After pelting				If needed
	No	%		%		%	Regularly	%		%	Missing	%	All	%	No	%		%		%	Regularly	%		%	Missing	%	All	%	No	%		%		%	Regularly	%		%	Missing	%	All	%
Washing of the cages	13	0.32	11	0.27	1	0.02	9	0.22	1	0.02	6	0.15	41	1	7	0.44	4	0.25	0	0	2	0.13	0	0	3	0.19	16	1	6	0.25	6	0.25	1	0.04	7	0.29	1	0.04	3	0.13	24	1
Desinfection of the cages	9	0.22	17	0.41	4	0.1	8	0.2	1	0.02	2	0.05	41	1	5	0.31	8	0.5	2	0.13	1	0.06	0	0	0	0	16	1	4	0.17	8	0.33	2	0.08	7	0.29	1	0.04	2	0.08	24	1
Size of the farm (according to number of the breeding mink)	All farms								Farms with diseased animals								Farms without diseased animals
	>750	%	≤ 750	%	Missing	%	All	%	>750	%	≤ 750	%	Missing	%	All	%	>750	%	≤ 750	%	Missing	%	All	%
	16	0.3902	17	0.4146	8	0.1951	41	1	9	0.5625	4	0.25	3	0.1875	16	1	7	0.2917	12	0.5	5	0.2083	24	1

## Sheet: Fox farms
Additional file 2 Frequences of all variables included in the study in fox farms (solely foxes) in groups of all fox farms, all fox farms with FENP and all fox farms with no FENP
Data with two categories (Yes vs no)
	All farms								Farms with diseased animals								Farms without diseased animals
	Yes		No		Missing		All		Yes		No		Missing		All		Yes		No		Missing		All
NIMI	n	%	No	%	n	%	n	%	n	%	No	%	n	%	n	%	n	%	No	%	n	%	n	%
Fence around shelter buildings for foxes	59	0.57	35	0.34	9	0.09	103	1	15	0.6	10	0.4	0	0	25	1	42	0.57	25	0.34	7	0.09	74	1
Access of birds to the fox farm	71	0.69	23	0.22	9	0.09	103	1	19	0.76	5	0.2	1	0.04	25	1	50	0.68	18	0.24	6	0.08	74	1
Access of wildlife to the fox farm	24	0.23	65	0.63	14	0.14	103	1	7	0.28	15	0.6	3	0.12	25	1	16	0.22	50	0.68	8	0.11	74	1
Carcasses stored in a freezer	86	0.83	11	0.11	6	0.06	103	1	21	0.84	3	0.12	1	0.04	25	1	64	0.86	7	0.09	3	0.04	74	1
Carcasses stored in a cold room	2	0.02	95	0.92	6	0.06	103	1	1	0.04	23	0.92	1	0.04	25	1	1	0.01	70	0.95	3	0.04	74	1
Carcases stored in a cooled container	3	0.03	94	0.91	6	0.06	103	1	2	0.08	22	0.88	1	0.04	25	1	1	0.01	70	0.95	3	0.04	74	1
Carcasses stored in an uncooled container	0	0	97	0.94	6	0.06	103	1	0	0	24	0.96	1	0.04	25	1	0	0	71	0.96	3	0.04	74	1
Carcasses are burned	4	0.04	93	0.9	6	0.06	103	1	1	0.04	23	0.92	1	0.04	25	1	2	0.03	69	0.93	3	0.04	74	1
Carcasses are buried	3	0.03	94	0.91	6	0.06	103	1	2	0.08	22	0.88	1	0.04	25	1	1	0.01	70	0.95	3	0.04	74	1
Storage of the carcasses varies	4	0.04	92	0.89	7	0.07	103	1	1	0.04	23	0.92	1	0.04	25	1	3	0.04	67	0.91	4	0.05	74	1
Feed, on-farm formulated	2	0.02	95	0.92	6	0.06	103	1	1	0.04	23	0.92	1	0.04	25	1	1	0.01	69	0.93	4	0.05	74	1
Feed, commercial	95	0.92	2	0.02	6	0.06	103	1	23	0.92	1	0.04	1	0.04	25	1	69	0.93	1	0.01	4	0.05	74	1
Transfer of uneaten feed to the next animal	20	0.19	75	0.73	8	0.08	103	1	4	0.16	19	0.76	2	0.08	25	1	16	0.22	53	0.72	5	0.07	74	1
Water, own well	10	0.1	87	0.84	6	0.06	103	1	3	0.12	21	0.84	1	0.04	25	1	7	0.09	63	0.85	4	0.05	74	1
Cup drinking system	48	0.47	51	0.5	4	0.04	103	1	11	0.44	13	0.52	1	0.04	25	1	37	0.5	35	0.47	2	0.03	74	1
Nipple drinking sytem	45	0.44	54	0.52	4	0.04	103	1	14	0.56	10	0.4	1	0.04	25	1	30	0.41	42	0.57	2	0.03	74	1
Nipple and cup drinking system	23	0.22	76	0.74	4	0.04	103	1	4	0.16	20	0.8	1	0.04	25	1	17	0.23	55	0.74	2	0.03	74	1
Own compost	59	0.57	29	0.28	15	0.15	103	1	11	0.44	10	0.4	4	0.16	25	1	46	0.62	19	0.26	9	0.12	74	1
Farmer visits other farms	13	0.13	74	0.72	16	0.16	103	1	2	0.08	20	0.8	3	0.12	25	1	11	0.15	53	0.72	10	0.14	74	1
Stand-in worker of the farm visits other farms	5	0.05	12	0.12	86	0.83	103	1	0	0	4	0.16	21	0.84	25	1	5	0.07	8	0.11	61	0.82	74	1
Someone else from the farm visits other farms	1	0.01	2	0.02	100	0.97	103	1	0	0	1	0.04	24	0.96	25	1	1	0.01	1	0.01	72	0.97	74	1
Veterinarian visits the farm	49	0.48	54	0.52	0	0	103	1	13	0.52	12	0.48	0	0	25	1	35	0.47	39	0.53	0	0	74	1
Adviser visits the farm	35	0.34	68	0.66	0	0	103	1	13	0.52	12	0.48	0	0	25	1	21	0.28	53	0.72	0	0	74	1
Serviceman visits the farm	22	0.21	81	0.79	0	0	103	1	8	0.32	17	0.68	0	0	25	1	13	0.18	61	0.82	0	0	74	1
Other farmer visits the farm	51	0.5	52	0.5	0	0	103	1	13	0.52	12	0.48	0	0	25	1	37	0.5	37	0.5	0	0	74	1
Driver of a feedlorry visits the farm	60	0.58	43	0.42	0	0	103	1	16	0.64	9	0.36	0	0	25	1	42	0.57	32	0.43	0	0	74	1
Visitor visits the farm	30	0.29	73	0.71	0	0	103	1	9	0.36	16	0.64	0	0	25	1	20	0.27	54	0.73	0	0	74	1
Someone else visits the farm	8	0.08	95	0.92	0	0	103	1	2	0.08	23	0.92	0	0	25	1	6	0.08	68	0.92	0	0	74	1
Vehicle transferring the animals enters the farm	18	0.17	85	0.83	0	0	103	1	4	0.16	21	0.84	0	0	25	1	13	0.18	61	0.82	0	0	74	1
Own vehicle for transferring animals	21	0.2	82	0.8	0	0	103	1	5	0.2	20	0.8	0	0	25	1	16	0.22	58	0.78	0	0	74	1
Feedlorry visits the farm	87	0.84	16	0.16	0	0	103	1	20	0.8	5	0.2	0	0	25	1	65	0.88	9	0.12	0	0	74	1
The farm has own feedlorry	1	0.01	102	0.99	0	0	103	1	0	0	25	1	0	0	25	1	1	0.01	73	0.99	0	0	74	1
Vehicle collecting carcasses visits the farm	67	0.65	36	0.35	0	0	103	1	17	0.68	8	0.32	0	0	25	1	48	0.65	26	0.35	0	0	74	1
Own vehicle for collectin carcasses	2	0.02	100	0.97	1	0.01	103	1	0	0	24	0.96	1	0.04	25	1	2	0.03	72	0.97	0	0	74	1
Vehicle collecting manure visits the farm	50	0.49	53	0.51	0	0	103	1	12	0.48	13	0.52	0	0	25	1	37	0.5	37	0.5	0	0	74	1
Own vehicle for collecting manure	16	0.16	86	0.83	1	0.01	103	1	3	0.12	22	0.88	0	0	25	1	12	0.16	61	0.82	1	0.01	74	1
Other vehicle visits the farm	11	0.11	92	0.89	0	0	103	1	4	0.16	21	0.84	0	0	25	1	7	0.09	67	0.91	0	0	74	1
Other own vehicle	0	0	103	1	0	0	103	1	0	0	25	1	0	0	25	1	0	0	74	1	0	0	74	1
Animals are purchased to the farm	89	0.86	9	0.09	5	0.05	103	1	22	0.88	0	0	3	0.12	25	1	65	0.88	8	0.11	1	0.01	74	1
Foxes are purchased to the farm 2009-2011	87	0.84	9	0.09	7	0.07	103	1	20	0.8	0	0	5	0.2	25	1	65	0.88	8	0.11	1	0.01	74	1
Animals are imoprted to the farm 2009-2011	16	0.16	80	0.78	7	0.07	103	1	2	0.08	22	0.88	1	0.04	25	1	14	0.19	56	0.76	4	0.05	74	1
Imported from Denmark	0	0	96	0.93	7	0.07	103	1	0	0	24	0.96	1	0.04	25	1	0	0	70	0.95	4	0.05	74	1
Imported from Norway	14	0.14	82	0.8	7	0.07	103	1	1	0.04	23	0.92	1	0.04	25	1	13	0.18	57	0.77	4	0.05	74	1
Imported from Poland	1	0.01	95	0.92	7	0.07	103	1	0	0	24	0.96	1	0.04	25	1	1	0.01	69	0.93	4	0.05	74	1
Imported from the USA	0	0	96	0.93	7	0.07	103	1	0	0	24	0.96	1	0.04	25	1	0	0	70	0.95	4	0.05	74	1
Imported from multiple countries	0	0	96	0.93	7	0.07	103	1	0	0	24	0.96	1	0.04	25	1	0	0	70	0.95	4	0.05	74	1
Imported animals are in quarantine	9	0.09	73	0.71	21	0.2	103	1	2	0.08	21	0.84	2	0.08	25	1	7	0.09	49	0.66	18	0.24	74	1
Foxes are kept in the quarantine	8	0.08	74	0.72	21	0.2	103	1	2	0.08	21	0.84	2	0.08	25	1	6	0.08	50	0.68	18	0.24	74	1
Cystitis, foxes	60	0.58	43	0.42	0	0	103	1	14	0.56	11	0.44	0	0	25	1	44	0.59	30	0.41	0	0	74	1
Conjunctivitis, foxes	57	0.55	46	0.45	0	0	103	1	14	0.56	11	0.44	0	0	25	1	41	0.55	33	0.45	0	0	74	1
Endometritis, foxes	28	0.27	75	0.73	0	0	103	1	8	0.32	17	0.68	0	0	25	1	20	0.27	54	0.73	0	0	74	1
Abortions, foxes	38	0.37	65	0.63	0	0	103	1	12	0.48	13	0.52	0	0	25	1	25	0.34	49	0.66	0	0	74	1
Distemper vaccine, foxes	5	0.05	98	0.95	0	0	103	1	0	0	25	1	0	0	25	1	5	0.07	69	0.93	0	0	74	1
Parvovaccine, foxes	21	0.2	82	0.8	0	0	103	1	5	0.2	20	0.8	0	0	25	1	14	0.19	60	0.81	0	0	74	1
Other data
Distance between the farms	All farms								Farms with diseased animals								Farms without diseased animals
	<501m	%	>500m	%	Missing	%	All	%	<501m	%	>500m	%	Missing	%	All	%	<501m	%	>500m	%	Missing	%	All	%
	50	0.49	44	0.43	9	0.09	103	1	15	0.6	9	0.36	1	0.04	25	1	34	0.46	34	0.46	6	0.08	74	1
Age of the farmer	All farms								Farms with diseased animals								Farms without diseased animals
	<50	%	>49	%	Missing	%	All	%	<50	%	>49	%	Missing	%	All	%	<50	%	>49	%	Missing	%	All	%
	43	0.42	56	0.54	4	0.04	103	1	10	0.4	14	0.56	1	0.04	25	1	32	0.43	39	0.53	3	0.04	74	1
			After disease		After pelting				If needed								After disease		After pelting				If needed								After disease		After pelting				If needed
	No	%		%		%	Regularly	%		%	Missing	%	All	%	No	%		%		%	Regularly	%		%	Missing	%	All	%	No	%		%		%	Regularly	%		%	Missing	%	All	%
Washing of the cages	23	0.22	8	0.08	7	0.07	35	0.34	8	0.08	22	0.21	103	1	5	0.2	5	0.2	2	0.08	7	0.28	1	0.04	5	0.2	25	1	17	0.23	3	0.04	5	0.07	26	0.35	7	0.09	16	0.22	74	1
Desinfection of the cages	63	0.61	10	0.1	1	0.01	0	0	0	0	29	0.28	103	1	11	0.44	4	0.16	0	0	0	0	0	0	10	0.4	25	1	50	0.68	6	0.08	1	0.01	0	0	0	0	17	0.23	74	1
	All farms								Farms with diseased animals								Farms without diseased animals
Size of the farm (according to the number of the breeding foxes)	>320	%	≤320	%	Missing	%	All	%	>320	%	≤320	%	Missing	%	All	%	>320	%	≤320	%	Missing	%	All	%
	44	0.4272	47	0.4563	12	0.1165	103	1	14	0.560	8	0.320	3	0.120	25	1	29	0.391	37	0.500	8	0.1081	74	1

## Sheet: Finnraccoon farms
Additional data 2 Frequences of all variables included in the study in Finnraccoon farms (solely Finnraccoons) in groups of all Finnraccoon farms, all Finnraccoon farms with FENP and all Finnraccoon farms with no FENP
Data with two categories (Yes vs no)
	All farms								Farms with diseased animals								Farms without diseased animals
	Yes		No		Missing		All		Yes		No		Missing		All		Yes		No		Missing		All
NIMI	n	%	No	%	n	%	n	%	n	%	No	%	n	%	n	%	n	%	No	%	n	%	n	%
Fence around shelter buildings for Finnraccoons	3	1	0	0	0	0	3	1	0	.	0	.	0	.	0	.	3	1	0	0	0	0	3	1
Access of birds to the Finnraccoon farm	2	0.67	1	0.33	0	0	3	1	0	.	0	.	0	.	0	.	2	0.67	1	0.33	0	0	3	1
Access of wildlifes to the Finnraccoon farm	0	0	3	1	0	0	3	1	0	.	0	.	0	.	0	.	0	0	3	1	0	0	3	1
Carcasses stored in a freezer	1	0.33	2	0.67	0	0	3	1	0	.	0	.	0	.	0	.	1	0.33	2	0.67	0	0	3	1
Carcasses stored in a cold room	0	0	3	1	0	0	3	1	0	.	0	.	0	.	0	.	0	0	3	1	0	0	3	1
Carcases stored in a cooled container	0	0	3	1	0	0	3	1	0	.	0	.	0	.	0	.	0	0	3	1	0	0	3	1
Carcasses stored in an uncooled container	0	0	3	1	0	0	3	1	0	.	0	.	0	.	0	.	0	0	3	1	0	0	3	1
Carcasses are burned	0	0	3	1	0	0	3	1	0	.	0	.	0	.	0	.	0	0	3	1	0	0	3	1
Carcasses are buried	2	0.67	1	0.33	0	0	3	1	0	.	0	.	0	.	0	.	2	0.67	1	0.33	0	0	3	1
Storage of the carcasses varies	0	0	3	1	0	0	3	1	0	.	0	.	0	.	0	.	0	0	3	1	0	0	3	1
Feed, on-farm formulated	2	0.67	1	0.33	0	0	3	1	0	.	0	.	0	.	0	.	2	0.67	1	0.33	0	0	3	1
Feed, commercial	1	0.33	2	0.67	0	0	3	1	0	.	0	.	0	.	0	.	1	0.33	2	0.67	0	0	3	1
Transfer of uneaten feed to the next animal	0	0	3	1	0	0	3	1	0	.	0	.	0	.	0	.	0	0	3	1	0	0	3	1
Water, own well	2	0.67	1	0.33	0	0	3	1	0	.	0	.	0	.	0	.	2	0.67	1	0.33	0	0	3	1
Cup drinking system	2	0.67	1	0.33	0	0	3	1	0	.	0	.	0	.	0	.	2	0.67	1	0.33	0	0	3	1
Nipple drinking sytem	0	0	3	1	0	0	3	1	0	.	0	.	0	.	0	.	0	0	3	1	0	0	3	1
Nipple and cup drinking system	1	0.33	2	0.67	0	0	3	1	0	.	0	.	0	.	0	.	1	0.33	2	0.67	0	0	3	1
Own compost	1	0.33	0	0	2	0.66	2	1	0	.	0	.	0	.	0	.	1	0.33	0	0	2	0.66	2	1
Farmer visits other farms	1	0.33	2	0.67	0	0	3	1	0	.	0	.	0	.	0	.	1	0.33	2	0.67	0	0	3	1
Stand-in worker of the study farm visits other farms	0	0	1	0.33	2	0.67	3	1	0	.	0	.	0	.	0	.	0	0	1	0.33	2	0.67	3	1
Someone else from the farm visits other farms	0	0	0	0	3	1	3	1	0	.	0	.	0	.	0	.	0	0	0	0	3	1	3	1
Veterinarian visits the farm	2	0.67	1	0.33	0	0	3	1	0	.	0	.	0	.	0	.	2	0.67	1	0.33	0	0	3	1
Adviser visits the farm	0	0	3	1	0	0	3	1	0	.	0	.	0	.	0	.	0	0	3	1	0	0	3	1
Serviceman visits the farm	0	0	3	1	0	0	3	1	0	.	0	.	0	.	0	.	0	0	3	1	0	0	3	1
Other farmer visits the farm	1	0.33	2	0.67	0	0	3	1	0	.	0	.	0	.	0	.	1	0.33	2	0.67	0	0	3	1
Driver of a feedlorry visits the farm	0	0	3	1	0	0	3	1	0	.	0	.	0	.	0	.	0	0	3	1	0	0	3	1
Visitor visits the farm	0	0	3	1	0	0	3	1	0	.	0	.	0	.	0	.	0	0	3	1	0	0	3	1
Someone else visits the farm	0	0	3	1	0	0	3	1	0	.	0	.	0	.	0	.	0	0	3	1	0	0	3	1
Vehicle transferring the animals enetrs the farm	0	0	3	1	0	0	3	1	0	.	0	.	0	.	0	.	0	0	3	1	0	0	3	1
Own vehicle for transferring animals	0	0	3	1	0	0	3	1	0	.	0	.	0	.	0	.	0	0	3	1	0	0	3	1
Feedlorry visits the farm	2	0.67	1	0.33	0	0	3	1	0	.	0	.	0	.	0	.	2	0.67	1	0.33	0	0	3	1
Study farm has own feedlorry	1	0.33	2	0.67	0	0	3	1	0	.	0	.	0	.	0	.	1	0.33	2	0.67	0	0	3	1
Feedlorry visits the study farm	0	0	3	1	0	0	3	1	0	.	0	.	0	.	0	.	0	0	3	1	0	0	3	1
Own vehicle for collecting carcasses	0	0	2	0.66	1	0.33	3	1	0	.	0	.	0	.	0	.	0	0	2	0.66	1	0.33	3	1
Vehicle collecting manure visits the study farm	1	0.33	2	0.67	0	0	3	1	0	.	0	.	0	.	0	.	1	0.33	2	0.67	0	0	3	1
Own vehicle for collecying manure	0	0	2	0.67	0	0	2	0.67	0	.	0	.	0	.	0	.	0	0	2	0.67	0	0	2	0.67
Other vehicle visits the study farm	0	0	3	1	0	0	3	1	0	.	0	.	0	.	0	.	0	0	3	1	0	0	3	1
Other own vehicle	0	0	3	1	0	0	3	1	0	.	0	.	0	.	0	.	0	0	3	1	0	0	3	1
Animals are purchased to the farm	3	1	0	0	0	0	3	1	0	.	0	.	0	.	0	.	3	1	0	0	0	0	3	1
Animals are imported to the farm 2009-2011	0	0	2	0.67	1	0.33	3	1	0	.	0	.	0	.	0	.	0	0	2	0.67	1	0.33	3	1
Imported from Denmark	0	0	2	0.67	1	0.33	3	1	0	.	0	.	0	.	0	.	0	0	2	0.67	1	0.33	3	1
Imported from Norway	0	0	2	0.67	1	0.33	3	1	0	.	0	.	0	.	0	.	0	0	2	0.67	1	0.33	3	1
Imported from Poland	0	0	2	0.67	1	0.33	3	1	0	.	0	.	0	.	0	.	0	0	2	0.67	1	0.33	3	1
Imported from the USA	0	0	2	0.67	1	0.33	3	1	0	.	0	.	0	.	0	.	0	0	2	0.67	1	0.33	3	1
Imported from multiple countries	0	0	2	0.67	1	0.33	3	1	0	.	0	.	0	.	0	.	0	0	2	0.67	1	0.33	3	1
Imported animals are in quarantine	0	0	2	0.67	1	0.33	3	1	0	.	0	.	0	.	0	.	0	0	2	0.67	1	0.33	3	1
Parvovaccine, Finnraccoons	1	0.3333	2	0.6667	0	0	3	1	0	.	0	.	0	.	0	.	0	0	0	0	0	0	0	0
Other data
Distance between the farms	All farms								Farms with diseased animals								Farms without diseased animals
	<501m	%	>500m	%	Missing	%	All	%	<501m	%	>500m	%	Missing	%	All	%	<501m	%	>500m	%	Missing	%	All	%
	0	0	2	0.67	1	0.33	3	1	0	.	0	.	0	.	0	.	0	0	2	0.67	1	0.33	3	1
Age of the farmer	All farms								Farms with diseased animals								Farms without diseased animals
	<50	%	>49	%	Missing	%	All	%	<50	%	>49	%	Missing	%	All	%	<50	%	>49	%	Missing	%	All	%
	1	0.33	2	0.67	0	0	3	1	0	.	0	.	0	.	0	.	1	0.33	2	0.67	0	0	3	1
	All farms														Farms with diseased animals														Farms without diseased animals
			After disease		After pelting				If needed								After disease		After pelting				If needed								After disease		After pelting				If needed
	No	%		%		%	Regularly	%		%	Missing	%	All	%	No	%		%		%	Regularly	%		%	Missing	%	All	%	No	%		%		%	Regularly	%		%	Missing	%	All	%
Washing of the cages	1	0.33	1	0.33	0	0	0	0	0	0	1	0.33	3	1	0	.	0	.	0	.	0	.	0	.	0	.	0	.	1	0.33	1	0.33	0	0	0	0	0	0	1	0.33	3	1
Desinfection of the cages	2	0.67	0	0	0	0	0	0	0	0	1	0.33	3	1	0	.	0	.	0	.	0	.	0	.	0	.	0	.	2	0.67	0	0	0	0	0	0	0	0	1	0.33	3	1

## Sheet: Mixed farms
Additional 2 Frequencies of all variables included in the study in mixed farms in groups of all mixed farms, all mixed farms with FENP and all mixed farms with no FENP.
Data with two categories (Yes vs no)
	All farms								Farms with diseased animals								Farms without diseased animals
	Yes		No		Missing		All		Yes		No		Missing		All		Yes		No		Missing		All
Name of the variable	n	%	n	%	n	%	n	%	n	%	No	%	n	%	n	%	n	%	No	%	n	%	n	%
Fence around shelter buildings for mink*)	45	0.64	22	0.31	3	0.04	70	1	33	0.73	9	0.2	3	0.07	45	1	12	0.48	13	0.52	0	0	25	1
Access of birds to the shelter buildings for mink*)	29	0.41	38	0.54	3	0.04	70	1	23	0.51	20	0.44	2	0.04	45	1	6	0.24	18	0.72	1	0.04	25	1
Access of wildlife to the shelter buildings for mink *)	11	0.16	49	0.7	10	0.14	70	1	10	0.22	29	0.64	6	0.13	45	1	1	0.04	20	0.8	4	0.16	25	1
Fence around shelter buildings for foxes**)	52	0.63	26	0.32	4	0.05	82	1	36	0.73	10	0.2	3	0.06	49	1	16	0.48	16	0.48	1	0.03	33	1
Access of birds to the fox farm**)	53	0.65	22	0.27	7	0.09	82	1	33	0.67	12	0.24	4	0.08	49	1	20	0.61	10	0.3	3	0.09	33	1
Access of wildlife to the fox farm**)	17	0.21	54	0.66	11	0.13	82	1	15	0.31	29	0.59	5	0.1	49	1	2	0.06	25	0.76	6	0.18	33	1
Fence around shelter buildings for Finnraccoons***)	21	0.84	4	0.16	0	0	25	1	14	1	0	0	0	0	14	1	7	0.64	4	0.36	0	0	11	1
Access of birds to the Finnraccoon farm***)	17	0.68	7	0.28	1	0.04	25	1	10	0.71	4	0.29	0	0	14	1	7	0.64	3	0.27	1	0.09	11	1
Access of wildlifes to the Finnraccoon farm***)	5	0.2	19	0.76	1	0.04	25	1	4	0.29	10	0.71	0	0	14	1	1	0.09	9	0.82	1	0.09	11	1
Carcasses stored in a freezer	68	0.81	14	0.17	2	0.02	84	1	41	0.8	8	0.16	2	0.04	51	1	27	0.82	6	0.18	0	0	33	1
Carcasses stored in a cold room	3	0.04	79	0.94	2	0.02	84	1	1	0.02	48	0.94	2	0.04	51	1	2	0.06	31	0.94	0	0	33	1
Carcases stored in a cooled container	0	0	82	0.98	2	0.02	84	1	0	0	49	0.96	2	0.04	51	1	0	0	33	1	0	0	33	1
Carcasses stored in an uncooled container	0	0	82	0.98	2	0.02	84	1	0	0	49	0.96	2	0.04	51	1	0	0	33	1	0	0	33	1
Carcasses are burned	10	0.12	72	0.86	2	0.02	84	1	7	0.14	42	0.82	2	0.04	51	1	3	0.09	30	0.91	0	0	33	1
Carcasses are buried	4	0.05	78	0.93	2	0.02	84	1	3	0.06	46	0.9	2	0.04	51	1	1	0.03	32	0.97	0	0	33	1
Storage of the carcasses varies	1	0.01	81	0.96	2	0.02	84	1	0	0	49	0.96	2	0.04	51	1	1	0.03	32	0.97	0	0	33	1
Sawdust as bedding material (mink)*)	38	0.54	28	0.4	4	0.06	70	1	23	0.51	18	0.4	4	0.09	45	1	15	0.6	10	0.4	0	0	25	1
Straw as bedding material (mink)*)	57	0.81	9	0.13	4	0.06	70	1	36	0.8	5	0.11	4	0.09	45	1	21	0.84	4	0.16	0	0	25	1
Turf as a bedding material (mink)*)	2	0.03	64	0.91	4	0.06	70	1	1	0.02	40	0.89	4	0.09	45	1	1	0.04	24	0.96	0	0	25	1
Hay as a bedding material (mink)*)	14	0.2	52	0.74	4	0.06	70	1	6	0.13	35	0.78	4	0.09	45	1	8	0.32	17	0.68	0	0	25	1
Shavings as a bedding material (mink)*)	16	0.23	50	0.71	4	0.06	70	1	11	0.24	30	0.67	4	0.09	45	1	5	0.2	20	0.8	0	0	25	1
Other bedding material (mink)*)	9	0.13	57	0.81	4	0.06	70	1	5	0.11	36	0.8	4	0.09	45	1	4	0.16	21	0.84	0	0	25	1
Feed, on-farm formulated	5	0.06	78	0.93	1	0.01	84	1	2	0.04	48	0.94	1	0.02	51	1	3	0.09	30	0.91	0	0	33	1
Feed, commercial	80	0.95	3	0.04	1	0.01	84	1	49	0.96	1	0.02	1	0.02	51	1	31	0.94	2	0.06	0	0	33	1
Transfer of uneaten feed to the next animal	29	0.35	53	0.63	2	0.02	84	1	18	0.35	32	0.63	1	0.02	51	1	11	0.33	21	0.64	1	0.03	33	1
Water, own well	10	0.12	73	0.87	1	0.01	84	1	4	0.08	46	0.9	1	0.02	51	1	6	0.18	27	0.82	0	0	33	1
Cup drinking system	23	0.27	59	0.7	2	0.02	84	1	9	0.18	41	0.8	1	0.02	51	1	14	0.42	18	0.55	1	0.03	33	1
Nipple drinking sytem	57	0.68	25	0.3	2	0.02	84	1	41	0.8	9	0.18	1	0.02	51	1	16	0.48	16	0.48	1	0.03	33	1
Nipple and cup drinking system	15	0.18	67	0.8	2	0.02	84	1	9	0.18	41	0.8	1	0.02	51	1	6	0.18	26	0.79	1	0.03	33	1
Own compost	47	0.56	27	0.32	10	0.12	84	1	28	0.55	18	0.35	5	0.1	51	1	19	0.58	9	0.27	5	0.15	33	1
Farmer visits other farms	8	0.1	65	0.77	11	0.13	84	1	6	0.12	40	0.78	5	0.1	51	1	2	0.06	25	0.76	6	0.18	33	1
Stand-in worker of the farm visits other farms	3	0.04	13	0.15	68	0.81	84	1	3	0.06	9	0.18	39	0.76	51	1	0	0	4	0.12	29	0.88	33	1
Someone else from the farm visits other farms	1	0.01	4	0.05	79	0.94	84	1	1	0.02	3	0.06	47	0.92	51	1	0	0	1	0.03	32	0.97	33	1
Veterinarian visits the farm	58	0.69	26	0.31	0	0	84	1	38	0.75	13	0.25	0	0	51	1	20	0.61	13	0.39	0	0	33	1
Adviser visits the farm	42	0.5	42	0.5	0	0	84	1	25	0.49	26	0.51	0	0	51	1	17	0.52	16	0.48	0	0	33	1
Serviceman visits the farm	26	0.31	58	0.69	0	0	84	1	16	0.31	35	0.69	0	0	51	1	10	0.3	23	0.7	0	0	33	1
Other farmer visits the farm	46	0.55	38	0.45	0	0	84	1	29	0.57	22	0.43	0	0	51	1	17	0.52	16	0.48	0	0	33	1
Driver of a feedlorry visits the farm	50	0.6	34	0.4	0	0	84	1	29	0.57	22	0.43	0	0	51	1	21	0.64	12	0.36	0	0	33	1
Visitor visits the farm	34	0.4	50	0.6	0	0	84	1	20	0.39	31	0.61	0	0	51	1	14	0.42	19	0.58	0	0	33	1
Someone else visits the farm	4	0.05	80	0.95	0	0	84	1	3	0.06	48	0.94	0	0	51	1	1	0.03	32	0.97	0	0	33	1
Vehicle transferring the animals enters the farm	23	0.27	61	0.73	0	0	84	1	14	0.27	37	0.73	0	0	51	1	9	0.27	24	0.73	0	0	33	1
Own vehicle used for transferring animals	17	0.2	66	0.79	1	0.01	84	1	8	0.16	43	0.84	0	0	51	1	9	0.27	23	0.7	1	0.03	33	1
Feedlorry visits the farm	68	0.81	16	0.19	0	0	84	1	41	0.8	10	0.2	0	0	51	1	27	0.82	6	0.18	0	0	33	1
Farm has own feedlorry	4	0.05	80	0.95	0	0	84	1	2	0.04	49	0.96	0	0	51	1	2	0.06	31	0.94	0	0	33	1
Vehicle collecting carcasses visits the farm	63	0.75	21	0.25	0	0	84	1	39	0.76	12	0.24	0	0	51	1	24	0.73	9	0.27	0	0	33	1
Own vehicle for collecting carcasses	2	0.02	82	0.98	0	0	84	1	1	0.02	50	0.98	0	0	51	1	1	0.03	32	0.97	0	0	33	1
Vehicle collecting manure visits the farm	51	0.61	33	0.39	0	0	84	1	31	0.61	20	0.39	0	0	51	1	20	0.61	13	0.39	0	0	33	1
Own vehicle for collecting manure	30	0.36	54	0.64	0	0	84	1	20	0.39	31	0.61	0	0	51	1	10	0.3	23	0.7	0	0	33	1
Other vehicle visits the farm	8	0.1	76	0.9	0	0	84	1	3	0.06	48	0.94	0	0	51	1	5	0.15	28	0.85	0	0	33	1
Other own vehicle	2	0.02	82	0.98	0	0	84	1	1	0.02	50	0.98	0	0	51	1	1	0.03	32	0.97	0	0	33	1
Animals are purchased to the farm	79	0.94	5	0.06	0	0	84	1	49	0.96	2	0.04	0	0	51	1	30	0.91	3	0.09	0	0	33	1
Mink are purchased to the farm 2009-2011*)	56	0.8	8	0.11	6	0.09	70	1	37	0.82	4	0.09	4	0.09	45	1	19	0.76	4	0.16	2	0.08	25	1
Foxes are purchased to the farm 2009-2011**)	65	0.79	12	0.15	5	0.06	82	1	41	0.84	5	0.1	3	0.06	49	1	24	0.73	7	0.21	2	0.06	33	1
Animals are imoprted to the farm 2009-2011	27	0.32	48	0.57	9	0.11	84	1	22	0.43	26	0.51	3	0.06	51	1	5	0.15	22	0.67	6	0.18	33	1
Imported from Denmark	14	0.17	61	0.73	9	0.11	84	1	13	0.25	35	0.69	3	0.06	51	1	1	0.03	26	0.79	6	0.18	33	1
Imported from Norway	5	0.06	70	0.83	9	0.11	84	1	3	0.06	45	0.88	3	0.06	51	1	2	0.06	25	0.76	6	0.18	33	1
Imported from Poland	5	0.06	70	0.83	9	0.11	84	1	5	0.1	43	0.84	3	0.06	51	1	0	0	27	0.82	6	0.18	33	1
Imported from the USA	3	0.04	72	0.86	9	0.11	84	1	2	0.04	46	0.9	3	0.06	51	1	1	0.03	26	0.79	6	0.18	33	1
Imported from multiple countries	3	0.04	72	0.86	9	0.11	84	1	2	0.04	46	0.9	3	0.06	51	1	1	0.03	26	0.79	6	0.18	33	1
Imported animals are in quarantine	16	0.19	59	0.7	9	0.11	84	1	11	0.22	35	0.69	5	0.1	51	1	5	0.15	24	0.73	4	0.12	33	1
Mink are kept in the quarantine*)	12	0.17	41	0.59	17	0.24	70	1	9	0.2	26	0.58	10	0.22	45	1	3	0.12	15	0.6	7	0.28	25	1
Foxes are kept in the quarantine**)	3	0.04	59	0.72	20	0.24	82	1	1	0.02	37	0.76	11	0.22	49	1	2	0.06	22	0.67	9	0.27	33	1
Anorexia, mink*)	8	0.11	62	0.89	0	0	70	1	8	0.18	37	0.82	0	0	45	1	0	0	25	1	0	0	25	1
Pre-weaning diarrhea, mink*)	26	0.37	44	0.63	0	0	70	1	21	0.47	24	0.53	0	0	45	1	5	0.2	20	0.8	0	0	25	1
Urolithiasis, mink*)	16	0.23	54	0.77	0	0	70	1	11	0.24	34	0.76	0	0	45	1	5	0.2	20	0.8	0	0	25	1
Plasmacytosis, mink*)	23	0.33	47	0.67	0	0	70	1	11	0.24	34	0.76	0	0	45	1	12	0.48	13	0.52	0	0	25	1
Cystitis, foxes**)	34	0.41	48	0.59	0	0	82	1	18	0.37	31	0.63	0	0	49	1	16	0.48	17	0.52	0	0	33	1
Conjunctivitis, foxes**)	51	0.62	31	0.38	0	0	82	1	33	0.67	16	0.33	0	0	49	1	18	0.55	15	0.45	0	0	33	1
Endometritis, foxes**)	15	0.18	67	0.82	0	0	82	1	7	0.14	42	0.86	0	0	49	1	8	0.24	25	0.76	0	0	33	1
Abortions, foxes**)	21	0.26	61	0.74	0	0	82	1	11	0.22	38	0.78	0	0	49	1	10	0.3	23	0.7	0	0	33	1
Double vaccine, mink*)	9	0.13	61	0.87	0	0	70	1	8	0.18	37	0.82	0	0	45	1	1	0.04	24	0.96	0	0	25	1
Triple vaccine, mink*)	62	0.89	8	0.11	0	0	70	1	38	0.84	7	0.16	0	0	45	1	24	0.96	1	0.04	0	0	25	1
Distemper vaccine, foxes**)	2	0.02	80	0.98	0	0	82	1	2	0.04	47	0.96	0	0	49	1	0	0	33	1	0	0	33	1
Parvovaccine, foxes**)	23	0.28	59	0.72	0	0	82	1	15	0.31	34	0.69	0	0	49	1	8	0.24	25	0.76	0	0	33	1
Parvovaccine, Finnraccoons***)	16	0.64	9	0.36	0	0	25	1	9	0.6429	5	0.3571	0	0	14	1	7	0.6364	4	0.3636	0	0	11	1
*) Farms with mink
**) Farms with foxes
***) Farms with Finnraccoons
Other data
Distance between the farms	All farms								Farms with diseased animals								Farms without diseased animals
	<501m	%	>500m	%	Missing	%	All	%	<501m	%	>500m	%	Missing	%	All	%	<501m	%	>500m	%	Missing	%	All	%
	40	0.48	41	0.49	3	0.04	84	1	28	0.55	22	0.43	1	0.02	51	1	12	0.36	19	0.58	2	0.06	33	1
Age of the farmer	All farms								Farms with diseased animals								Farms without diseased animals
	<50	%	>49	%	Missing	%	All	%	<50	%	>49	%	Missing	%	All	%	<50	%	>49	%	Missing	%	All	%
	41	0.49	41	0.49	2	0.02	84	1	26	0.51	23	0.45	2	0.04	51	1	15	0.45	18	0.55	0	0	33	1
	All farms														Farms with diseased animals														Farms without diseased animals
			After disease		After pelting				If needed								After disease		After pelting				If needed								After disease		After pelting				If needed
	No	%		%		%	Regularly	%		%	Missing	%	All	%	No	%		%		%	Regularly	%		%	Missing	%	All	%	No	%		%		%	Regularly	%		%	Missing	%	All	%
Washing of the cages	12	0.14	25	0.3	3	0.04	25	0.3	11	0.13	8	0.1	84	1	6	0.12	17	0.33	2	0.04	14	0.27	7	0.14	5	0.1	51	1	6	0.18	8	0.24	1	0.03	11	0.33	4	0.12	3	0.09	33	1
Desinfection of the cages	21	0.25	42	0.5	2	0.02	9	0.11	1	0.01	9	0.11	84	1	13	0.25	27	0.53	1	0.02	5	0.1	0	0	5	0.1	51	1	8	0.24	15	0.45	1	0.03	4	0.12	1	0.03	4	0.12	33	1
Size of the farm	All farms								Farms with diseased animals								Farms without diseased animals
According to the most numerous fur animal species in the farm	Big	%	Small	%	Missing	%	All	%	Big	%	Small	%	Missing	%	All	%	Big	%	Small	%	Missing	%	All	%
	47	0.5595	29	0.3452	8	0.0952	84	1	32	0.6275	12	0.2353	7	0.1373	51	1	15	0.4545	17	0.5152	1	0.0303	33	1		3.02222
