# Supplementary material for: Questionnaire survey of detrimental fur animal epidemic necrotic pyoderma in Finland
Source: Acta Vet Scand. 2017 Aug 3;59:54. doi: 10.1186/s13028-017-0322-z (PMC5543541; doi:10.1186/s13028-017-0322-z)
Supplement: Supplementary file 2 — Additional file 2. Crude odds ratios (OR) with 95% confidence intervals (CI) of all variables included in the epidemiologic study of FENP in Finland: All farms, mixed farms, mink farms, fox farms and adjusted by the farm type. [file 13028_2017_322_MOESM2_ESM.xlsx]

## Sheet: OR
Additional file 1 Crude odds ratios (OR) with 95% confidence intervals (CI) of all variables included in the epidemiologic study of FENP in Finland: All farms, mixed farms, mink farms, fox farms and adjusted by the farm type
	All farms (n=231)							Mixed farms (n=84)							Mink farms (solely mink) (n=41)							Fox farms (solely foxes) (n=103)							All farms adjusted (n=231) (farms with solely Finnraccoons excluded)
	Cases (n=92)		Controls (n=134)					Cases (n=51)		Controls (n=33)					Cases (n=16)		Controls (n=24)					Cases (n=25)		Controls (n=74)					Cases (n=92)	Controls (n=134)
	n	n	n	n				n	n	n	n				n	n	n	n				n	n	n	n				n	n
Risk Factor	Exp	Non-exp	Exp	Non-exp	OR	95% Cl		Exp	Non-exp	Exp	Non-exp	OR	95% Cl		Exp	Non-exp	Exp	Non-exp	OR	95% Cl		Exp	Non-exp	Exp	Non-exp	OR	95% Cl		Exp	Exp	OR	95% Cl
Farms with mink
Fence around the shelter buildings	38	19	21	28	2.667	1.211	5.873	33	9	12	13	3.972	1.354	11.656	5	10	9	15	0.833	0.215	3.230										2.180	0.954	4.978
Access of birds to the shelter buildings	25	34	10	38	2.794	1.174	6.650	23	20	6	18	3.450	1.147	10.377	2	14	4	20	0.714	0.115	4.451										2.253	0.913	5.557
Access of wildlife to the shelter buildings	13	42	2	43	6.655	1.415	31.298	10	29	1	20	6.897	0.817	58.214	3	13	1	23	5.305	0.499	56.347										6.160	1.280	29.637
Farms with foxes
Fence around the shelter buildings	51	20	58	41	1.803	0.938	3.466	36	10	16	16	3.600	1.344	9.643								15	10	42	25	0.893	0.348	2.288	71	99	1.788	0.898	3.561
Access of birds to the shelter buildings	52	17	70	28	1.224	0.607	2.467	33	12	20	10	1.375	0.503	3.761								19	5	50	18	1.368	0.445	4.204	69	98	1.372	0.648	2.903
Access of wildlife to the shelter buildings	22	44	18	75	2.083	1.008	4.304	15	29	2	25	6.466	1.346	31.058								7	15	16	50	1.458	0.506	4.206	66	93	2.505	1.128	5.562
Distance to the nearest other farm, 0-500m vs. over 500m	49	40	60	65	1.327	0.769	2.290	28	22	12	19	2.015	0.808	5.022	6	9	14	10	0.476	0.128	1.771	15	9	34	34	1.667	0.642	4.324	89	123	1.398	0.781	2.502
Size of the farm (according to the number of breeding animals of the most numerous species)	49	30	49	68	2.266	1.264	4.065	32	12	15	17	3.022	1.157	7.895	9	4	7	12	3.857	0.859	17.322	14	8	29	37	2.233	0.825	6.042	79	117	2.398	1.293	4.447
Washing of the cages:
No/regularly	18	23	30	44	1.148	0.530	2.484	6	14	6	11	0.786	0.198	3.123	7	2	6	7	4.083	0.603	27.65	5	7	17	26	1.092	0.298	4.010	79	109	1.361	0.599	3.092
After disease outbrake/regularly	26	23	18	44	2.763	1.261	6.055	17	14	8	11	1.670	0.527	5.290	4	2	6	7	2.333	0.310	17.545	5	7	3	26	6.190	1.181	32.454	79	109	2.298	0.991	5.329
After pelting/regularly	4	23	7	44	1.093	0.290	4.125	2	14	1	11	1.571	0.126	19.667	0	2	1	7	.	.	.	2	7	5	26	1.486	0.236	9.355	79	109	1.309	0.324	5.284
If needed/regularly	8	23	12	44	1.275	0.457	3.561	7	14	4	11	1.375	0.319	5.923	0	2	1	7	.	.	.	1	7	7	26	0.531	0.056	5.062	79	109	1.042	0.352	3.084
Desinfection of the cages
No/regularly	29	6	64	11	0.831	0.280	2.464	13	5	8	4	1.300	0.267	6.327	5	1	4	7	8.750	0.737	103.824	11	0	50	0	.	.	.	77	106	2.096	0.625	7.024
After disease outbrake/regularly	39	6	29	11	2.466	0.817	7.442	27	5	15	4	1.440	0.335	6.191	8	1	8	7	7.000	0.693	70.743	4	0	6	0	.	.	.	77	106	2.800	0.900	8.709
After pelting/regularly	3	6	4	11	1.375	0.228	8.296	1	5	1	4	0.800	0.037	17.196	2	1	2	7	7.000	0.397	123.347	0	0	1	0	.	.	.	77	106	1.879	0.294	12.011
If needed/regularly	0	6	2	11	.	.	.	0	5	1	4	.	.	.	0	1	1	7	.	.	.	0	0	0	0	.	.	.	77	106	.	.	.
Storage of the carcasses:
In a freezer	77	12	112	18	1.031	0.47	2.263	41	8	27	6	1.139	0.355	3.650	15	1	20	3	2.250	0.212	23.832	21	3	64	7	0.766	0.181	3.230	89	127	1.105	0.472	2.589
In coldroom	2	87	3	127	0.973	0.159	5.946	1	48	2	31	0.323	0.028	3.714	0	16	0	23	.	.	.	1	23	1	70	3.043	0.183	50.630	89	127	0.754	0.11	5.162
In a cooled container	2	87	1	129	2.965	0.265	33.21	0	49	0	33	.	.	.	0	16	0	23	.	.	.	2	22	1	70	6.362	0.550	73.554	89	127	6.364	0.55	73.581
In an uncooled container	0	89	1	129	.	.	.	0	49	0	33	.	.	.	0	16	1	22	.	.	.	0	24	0	71	.	.	.	89	127	.	.	.
Burning	9	80	7	123	1.977	0.708	5.521	7	42	3	30	1.666	0.398	6.973	1	15	2	21	0.700	0.058	8.445	1	23	2	69	1.500	0.130	17.322	89	127	1.366	0.464	4.021
Burying	5	84	5	125	1.488	0.418	5.299	3	46	1	32	2.087	0.208	20.977	0	16	1	22	.	.	.	2	22	1	70	6.362	0.550	73.554	89	127	2.345	0.503	10.943
Storaging varies	1	88	4	125	0.355	0.039	3.231	0	49	1	32	.	.	.	0	16	0	23	.	.	.	1	23	3	67	0.971	0.096	9.805	89	126	0.483	0.048	4.838
Bedding materials for mink
sawdust	34	23	28	21	1.109	0.511	2.406	23	18	15	10	0.852	0.310	2.340	11	5	13	11	1.861	0.494	7.020								57	49	1.139	0.515	2.519
Straw	51	6	40	9	1.912	0.628	5.820	36	5	21	4	1.371	0.331	5.678	15	1	19	5	3.947	0.416	37.492								57	49	1.925	0.617	6.010
Turf	1	56	1	48	0.857	0.052	14.066	1	40	1	24	0.600	0.036	10.042	0	16	0	24	.	.	.								57	49	0.600	0.036	10.042
Hay	9	48	18	31	0.323	0.129	0.809	6	35	8	17	0.364	0.109	1.218	3	13	10	14	0.323	0.072	1.440								57	49	0.347	0.136	0.886
Shavings	13	44	8	41	1.514	0.569	4.027	11	30	5	20	1.467	0.442	4.865	2	14	3	21	1.000	0.148	6.772								57	49	1.316	0.482	3.591
Other	5	52	5	44	0.846	0.230	3.114	5	36	4	21	0.729	0.176	3.019	0	16	1	23	.	.	.								57	49	0.625	0.163	2.398
Feed and drinking water
Feed, on-farm formulated	3	86	6	125	0.721	0.175	2.962	2	48	3	30	0.417	0.066	2.641	0	15	0	24	.	.	.	1	23	1	69	3	0.18	49.914	89	127	0.705	0.141	3.532
Feed, commercial	87	2	126	5	1.740	0.33	9.171	49	1	31	2	3.161	0.275	36.349	15	0	24	0	.	.	.	23	1	69	1	0.333	0.02	5.546	89	127	1.352	0.197	9.267
Transfer of uneaten feed to the next animal	33	56	35	91	1.532	0.857	2.738	18	32	11	21	1.074	0.423	2.722	11	5	8	14	3.850	0.980	15.124	4	19	16	53	0.697	0.207	2.349	89	123	1.268	0.678	2.372
Water, own well	8	81	17	113	0.657	0.27	1.595	4	46	6	27	0.391	0.101	1.512	1	14	2	22	0.786	0.065	9.498	3	21	7	63	1.286	0.305	5.426	89	127	0.671	0.258	1.748
Cup drinking system	22	68	58	72	0.402	0.222	0.726	9	41	14	18	0.282	0.103	0.770	2	14	5	18	0.514	0.087	3.058	11	13	37	35	0.800	0.317	2.021	90	127	0.492	0.26	0.931
Nipple drinking system	67	23	66	64	2.825	1.573	5.072	41	9	16	16	4.556	1.675	12.388	12	4	20	3	0.45	0.086	2.365	14	10	30	42	1.960	0.768	5.003	90	127	2.267	1.205	4.264
Compost	48	32	83	35	0.633	0.348	1.149	28	18	19	9	0.737	0.274	1.983	9	4	17	7	0.926	0.213	4.031	11	10	46	19	0.454	0.166	1.247	80	117	0.635	0.335	1.203
Traffic on the farm
Farmer visits other farms	8	75	15	99	0.704	0.284	1.747	6	40	2	25	1.875	0.351	10.025	0	15	1	19	.	.	.	2	20	11	53	0.482	0.098	2.367	83	111	0.818	0.303	2.207
Stand-in worker of the study farm visits other farms	5	15	5	15	1.000	0.239	4.184	3	9	0	4	.	.	.	2	2	0	2	.	.	.	0	4	5	8	.	.	.	20	19	1.190	0.224	6.317
Someone else of the farm visits other farms	1	4	1	2	0.500	0.019	12.898	1	3	0	1	.	.	.	0	0	0	0	.	.	.	0	1	1	1	.	.	.	5	3	0.623	0.016	24.548
Veterinarian visits the farm	60	32	74	60	1.520	0.879	2.629	38	13	20	13	1.900	0.742	4.865	9	7	17	7	0.529	0.141	1.988	13	12	35	39	1.207	0.487	2.992	92	131	1.225	0.681	2.204
Advisor visits the farm	47	45	47	87	1.933	1.125	3.322	25	26	17	16	0.905	0.377	2.173	9	7	9	15	2.143	0.591	7.767	13	12	21	53	2.734	1.075	6.952	92	131	1.630	0.919	2.891
Serviceman visits the farm	27	65	29	105	1.504	0.818	2.764	16	35	10	23	1.051	0.407	2.716	3	13	6	18	0.692	0.146	3.290	8	17	13	61	2.208	0.787	6.196	92	131	1.287	0.675	2.456
Other farmer visits the farm	51	41	64	70	1.361	0.799	2.318	29	22	17	16	1.241	0.515	2.989	9	7	9	15	2.143	0.591	7.767	13	12	37	37	1.083	0.437	2.684	92	131	1.310	0.744	2.309
Feedlorry driver visits the farm	54	38	78	56	1.020	0.595	1.748	29	22	21	12	0.753	0.306	1.853	9	7	15	9	0.771	0.213	2.796	16	9	42	32	1.354	0.531	3.458	92	131	0.950	0.535	1.685
Visitor visits the farm	35	57	40	94	1.443	0.824	2.527	20	31	14	19	0.876	0.359	2.133	6	10	6	18	1.800	0.457	7.087	9	16	20	54	1.519	0.579	3.984	92	131	1.230	0.678	2.232
Someone else visits the farm	6	86	7	127	1.266	0.411	3.896	3	48	1	32	2	0.199	20.087	1	15	0	24	.	.	.	2	23	6	68	0.986	0.186	5.228	92	131	1.555	0.467	5.175
Vehicle transporting the animals visits the farm	24	68	29	105	1.278	0.687	2.378	14	37	9	24	1.009	0.378	2.695	6	10	7	17	1.457	0.381	5.572	4	21	13	61	0.894	0.262	3.044	92	131	1.064	0.549	2.061
Own vehicle for transporting animals	18	74	31	102	0.800	0.416	1.538	8	43	9	23	0.475	0.162	1.398	5	11	6	18	1.364	0.335	5.552	5	20	16	58	0.906	0.294	2.793	92	131	0.768	0.384	1.535
Feedlorry visits the farm	76	16	116	18	0.737	0.354	1.534	41	10	27	6	0.911	0.296	2.800	15	1	22	2	1.364	0.113	16.423	20	5	65	9	0.554	0.166	1.844	92	131	0.775	0.351	1.712
The farm has own feedlorry	2	90	5	129	0.574	0.109	3.021	2	49	2	31	0.633	0.085	4.726	0	16	1	23	.	.	.	0	25	1	73	.	.	.	92	131	0.433	0.073	2.584
Vehicle collecting the carcasses visits the farm	67	25	86	48	1.496	0.838	2.670	39	12	24	9	1.219	0.447	3.322	11	5	14	10	1.571	0.414	5.958	17	8	48	26	1.151	0.438	3.025	92	131	1.258	0.679	2.333
Own vehicle for collecting carcasses	1	90	4	130	0.361	0.040	3.284	1	50	1	32	0.640	0.039	10.600	0	16	1	23	.	.	.	0	24	2	72	.	.	.	92	131	0.301	0.03	2.984
Vehicle collecting manure visits the farm	53	39	70	64	1.242	0.728	2.121	31	20	20	13	1.008	0.411	2.469	10	6	12	12	1.667	0.459	6.056	12	13	37	37	0.923	0.373	2.287	92	131	1.076	0.608	1.901
Own vehicle for collecting manure	28	64	30	102	1.488	0.814	2.717	20	31	10	23	1.484	0.585	3.765	5	11	8	16	0.909	0.234	3.527	3	22	12	61	0.693	0.179	2.689	92	131	1.087	0.569	2.075
Other vehicle visits the farm	9	83	12	122	1.102	0.445	2.734	3	48	5	28	0.350	0.078	1.577	2	14	0	24	.	.	.	4	21	7	67	1.823	0.486	6.843	92	131	1.149	0.436	3.031
Other own vehicle for other transportations	1	91	1	133	1.462	0.090	23.667	1	50	1	32	0.640	0.039	10.600	0	16	0	24	.	.	.	0	25	0	74				92	131	0.640	0.039	27.367
Purchases and imports
Animals are purchased for the farm	86	2	118	15	3.723	0.81	17.108	49	2	30	3	2.450	0.387	15.518	15	0	20	4	.	.	.	22	0	65	8	.	.	.	92	131	5.825	1.240	27.367
Mink purchased for the farm from other farms	52	4	39	8	2.666	0.749	9.495	37	4	19	4	1.947	0.438	8.660	15	0	20	4	.	.	.								56	47	3.011	0.811	11.175
Foxes purchased for the farm from other farms	61	5	89	15	2.056	0.71	5.954	41	5	24	7	2.392	0.683	8.375								20	0	65	8	.	.	.	66	104	3.175	1.010	9.978
Animals imported for the farm	32	56	24	96	2.286	1.225	4.264	22	26	5	22	3.723	1.209	11.466	8	8	5	16	3.200	0.787	13.016	2	22	14	56	0.364	0.076	1.733	88	118	1.784	0.916	3.474
Imported from Denmark	17	71	3	117	9.336	2.642	32.985	13	35	1	26	9.657	1.187	78.561	4	12	2	19	3.167	0.500	20.035	0	24	0	70	.	.	.	88	118	5.577	1.499	20.748
Imported from Norway	4	84	15	105	0.333	0.107	1.042	3	45	2	25	0.833	0.130	5.325	0	16	0	21	.	.	.	1	23	13	57	0.191	0.024	1.542	88	118	0.398	0.118	1.342
Imported from Poland	10	78	2	118	7.563	1.614	35.451	5	43	0	27	.	.	.	5	11	1	20	9.090	0.940	87.943	0	24	1	69	.	.	.	88	118	6.577	1.305	33.162
Imported from the USA	2	86	1	119	2.767	0.247	31.011	2	46	1	26	1.130	0.098	13.076	0	16	0	21	.	.	.	0	24	0	70	.	.	.	88	118	1.130	0.098	13.076
Imported from multiple countries	2	86	1	119	2.767	0.247	31.011	2	46	1	26	1.130	0.098	13.076	0	16	0	21	.	.	.	0	24	0	70	.	.	.	88	118	1.130	0.098	13.076
Imported animals are kept in quarantine	15	67	14	93	1.487	0.673	3.287	11	35	5	24	1.509	0.465	4.899	2	11	2	18	1.636	0.201	13.344	2	21	7	49	0.667	0.128	3.481	82	105	1.198	0.519	2.763
Mink	11	37	5	33	1.962	0.617	6.237	9	26	3	15	1.730	0.405	7.398	2	11	2	18	1.636	0.201	13.344	0	0	0	0				48	38	1.700	0.516	5.600
foxes	3	58	8	72	0.466	0.118	1.834	1	37	2	22	0.297	0.025	3.472	0	0	0	0	.	.	.	2	21	6	50	0.794	0.148	4.256	61	80	0.562	0.134	2.357
Farmer:
Age of the farmer under 50 years	44	45	71	60	0.826	0.482	1.417	23	26	18	15	0.737	0.304	1.787	9	12	7	12	1.286	0.361	4.584	10	32	14	39	0.871	0.341	2.221	49	128	0.881	0.497	1.560
Other diseases and their connection to the FENP, mink
Pre- weaning diarrhea	31	30	15	34	2.342	1.065	5.150	21	24	5	20	3.500	1.118	10.962	10	6	10	14	2.333	0.638	8.537								61	49	2.945	1.259	6.889
Urolithiasis	15	46	13	36	0.903	0.382	2.136	11	34	5	20	1.294	0.393	4.265	4	12	8	16	0.667	0.162	2.743								61	49	0.982	0.404	2.391
Plasmacytosis	13	48	23	26	0.306	0.133	0.703	11	34	12	13	0.351	0.124	0.990	2	14	11	13	0.169	0.031	0.911								61	49	0.282	0.119	0.669
Other diseases and their connection to the FENP, foxes
Cystitis, foxes	32	42	60	47	0.597	0.328	1.085	18	31	16	17	0.617	0.252	1.512								14	11	44	30	0.868	0.347	2.169	74	107	0.729	0.385	1.381
Conjunctivitis, foxes	47	27	59	48	1.416	0.771	2.600	33	16	18	15	1.719	0.693	4.265								14	11	41	33	1.024	0.411	2.553	74	107	1.331	0.697	2.542
Endometritis, foxes	15	59	28	79	0.717	0.352	1.462	7	42	8	25	0.521	0.168	1.610								8	17	20	54	1.271	0.475	3.401	74	107	0.857	0.401	1.832
Abortions, foxes	23	51	35	72	0.928	0.491	1.754	11	38	10	23	0.666	0.245	1.811								12	13	25	49	1.809	0.721	4.543	74	107	1.146	0.576	2.277
Species farmed on the farm
Mixed farm vs. mink farm	51	33	16	24	2.318	1.074	5.003
Mixed farm vs. fox farm	51	33	25	74	4.575	2.436	8.592
Vaccines: mink
Double vaccine	8	53	2	47	3.547	0.717	17.542	8	37	1	24	5.189	0.610	44.166	0	16	1	23	.	.	.								61	49	2.777	0.546	14.121
Triple vaccine	54	7	46	3	0.503	0.123	2.058	38	7	24	1	0.226	0.026	1.955	16	0	22	2	.	.	.								61	49	0.586	0.139	2.475
Vaccines: fox
Distemper vaccine	2	72	5	102	0.567	0.107	3.003	2	47	0	33	.	.	.								0	25	5	69	.	.	.	74	107	0.704	0.121	4.099
Parvovaccine	20	54	22	85	1.431	0.714	2.867	15	34	8	25	1.379	0.506	3.753								5	20	14	60	1.071	0.343	3.349	74	107	1.234	0.587	2.594
Vaccines: Finnraccoon
Parvovaccine	9	5	8	6	1.350	0.295	6.183	9	5	7	4	1.029	0.199	5.326
